# Supplementary material for: miR-30d Inhibition Protects IPEC-J2 Cells Against Clostridium perfringens Beta2 Toxin-Induced Inflammatory Injury
Source: Front Vet Sci. 2022 Jun 21;9:909500. doi: 10.3389/fvets.2022.909500 (PMC9253665; doi:10.3389/fvets.2022.909500)
Supplement: Supplementary file 2 [file Data_Sheet_1.zip › raw data/raw data.xlsx]

## Sheet: Sheet1
Figure 1 miR-30d expression
A. tissue	IC	0.993092	0.965936	1.04972		B. IPEC-J2 cell	Control	0.981686	0.988514	1.03049	1.01396	1.02811	0.959264	1.03288	0.990801	0.97716	0.943874	1.0693	0.990801	0.913831	0.946058	1.16473
	IS	0.510506	0.652477	0.403321			CPB2	0.903335	1.06683	0.915945	0.602904	0.558644	0.615572	0.622725	0.410845	0.352737	0.290511	0.313528	0.405189	0.806642	0.806642	0.752623
Figure 2
A. miR-30d expression	mimic NC+CPB2	0.920188	0.939523	0.965936	0.952638			C. IL-1β	Control	CPB2	mimic NC+CPB2	mimic+CPB2	inhibitor NC+CPB2	inhibitor+CPB2
	mimic+CPB2	35.6913	28.5912	35.1999	35.6913				221.346	561.923	540.577	619.615	564.615	499.231
B. miR-30d expression	inhibitor NC+CPB2	0.922316	1.11987	1.00231	1.04488				223.269	545	534.231	614.038	566.154	501.538
	inhibitor+CPB2	0.433018	0.439063	0.470576	0.369207				195	557.692	520.962	677.692	572.692	486.538
D. IL-6	Control	CPB2	mimic NC+CPB2	mimic+CPB2	inhibitor NC+CPB2	inhibitor+CPB2		E. IL-8	Control	CPB2	mimic NC+CPB2	mimic+CPB2	inhibitor NC+CPB2	inhibitor+CPB2
	273	630	633.25	692.5	660.75	567			26.9072	40.0515	41.3144	50.6057	41.1727	37.6675
	248.25	625.75	620	760.25	642.25	497.5			21.6108	49.8711	42.1134	48.5309	42.7835	37.9768
	291.75	620.5	630	693.925	657.75	568.75			21.9588	40.799	44.8067	51.0052	39.6005	37.8351
F. LDH	Control	CPB2	mimic NC+CPB2	mimic+CPB2	inhibitor NC+CPB2	inhibitor+CPB2		G. ROS	Control	CPB2	mimic NC+CPB2	mimic+CPB2	inhibitor NC+CPB2	inhibitor+CPB2
	71.9716	199.865	282.953	362.223	281.466	218.517			1.116	4.07	4.574	4.44	4.103	2.458
	86.5687	237.25	287.819	311.134	298.294	228.856			1.109	3.505	4.274	4.957	4.54	1.762
	102.889	210.306	266.633	323.906	283.19	210.508			1.133	3.634	4.649	4.858	4.932	1.272
Figure 3
A. cell viability	Control	CPB2	mimic NC+CPB2	mimic+CPB2	inhibitor NC+CPB2	inhibitor+CPB2		C. EdU	Control	CPB2	mimic NC+CPB2	mimic+CPB2	inhibitor NC+CPB2	inhibitor+CPB2
	1.3198	0.6276	0.6292	0.4831	0.6167	0.7887			69.5418	37.6068	36.8966	25.4673	34.0774	44.5415
	1.1808	0.6192	0.7011	0.3991	0.6104	0.7899			68.7831	38.6628	36.8601	22.9665	36.0902	47.8842
	1.2695	0.5938	0.6253	0.4409	0.5594	0.7778			67.7507	38.8889	40.493	22.9665	35.3846	44.4444
E. cell cycle	Control	CPB2	mimic NC+CPB2	mimic+CPB2	inhibitor NC+CPB2	inhibitor+CPB2		F. CDK4	Control	CPB2	mimic NC+CPB2	mimic+CPB2	inhibitor NC+CPB2	inhibitor+CPB2
G1	53.33	61	63.92	68.55	65.46	60.01			1.04	0.69	0.59	0.3	0.45	0.74
	54.02	61.56	63.25	67.76	65.02	60.59			0.95	0.6	0.41	0.23	0.55	0.74
	52.67	60.48	64.58	69.25	65.9	59.43			1.03	0.76	0.49	0.25	0.53	0.82
S	32.36	24.82	25.87	20.64	23.47	26.81
	31.72	24.26	26.52	21.31	23.91	26.19		G. PCNA	Control	CPB2	mimic NC+CPB2	mimic+CPB2	inhibitor NC+CPB2	inhibitor+CPB2
	32.98	25.36	25.21	19.89	22.96	27.22			0.88	0.45	0.39	0.17	0.42	0.55
G2	14.3	14.18	10.21	10.81	11.07	13.17			1.04	0.41	0.43	0.23	0.4	0.5
	14.26	14.18	10.23	10.93	11.07	13.22			1.09	0.41	0.4	0.2	0.36	0.51
	14.35	14.16	10.21	10.86	11.14	13.35
H. p21	Control	CPB2	mimic NC+CPB2	mimic+CPB2	inhibitor NC+CPB2	inhibitor+CPB2
	1.09	2.27	2.11	2.83	2.53	1.42
	0.95	2.62	2.01	2.89	2.51	1.45
	0.97	2.75	1.99	3.01	2.04	1.71
Figure 4
C. PSME3 expression	Control	1.14	0.85	1.02		E. luciferase activity	mimic NC+PSME3 WT	mimic+PSME3 WT	mimic NC+PSME3 Mut	mimic+PSME3 Mut
	CPB2	1.61	1.41	1.45			1.08657	0.480732	1.08183	1.06625
							1.0129	0.494432	0.948968	0.985102
							0.900529	0.485655	0.969199	0.972289
F. PSME3 mRNA expression	mimic NC+CPB2	mimic+CPB2	inhibitor NC+CPB2	inhibitor+CPB2		G. PSME3 protein expression	mimic NC+CPB2	mimic+CPB2	inhibitor NC+CPB2	inhibitor+CPB2
	0.94	0.65	1.03	1.58			0.98	0.82	0.98	1.45
	0.95	0.85	1.04	1.53			0.92	0.82	1.04	1.62
	1.12	0.7	1	1.3			1.1	0.78	0.98	1.26
Figure 5
A. PSME3 mRNA expression	pcDNA3.1+CPB2	0.93	0.99	1.08		C. PSME3 protein expression	pcDNA3.1+CPB2	1.02	0.89	1.09
	pc-PSME3+CPB2	20.82	22.01	22.16			pc-PSME3+CPB2	2.04	2.11	1.91
B. PSME3 mRNA expression	si-NC	si1-PSME3	si-NC	si2-PSME3		D. PSME3 protein expression	si-NC	si2-PSME3
	0.884745	0.848704	1.04729	0.272942			1.01098	0.54191
	0.99539	0.728668	1.12246	0.322343			0.978417	0.60972
	1.1355	0.819794	0.850667	0.388683			1.0106	0.571941
E	pcDNA3.1+CPB2	pc-PSME3+CPB2	si-NC+CPB2	si-PSME3+CPB2		F. LDH	pcDNA3.1+CPB2	pc-PSME3+CPB2	si-NC+CPB2	si-PSME3+CPB2
IL-1β	540.685	430.524	592.621	611.653			175.812	160.774	217.941	256.752
	537.944	383.427	627.137	648.75			203.234	160.774	133.905	227.56
	543.589	400.685	593.75	646.331			174.927	136.448	215.508	256.42
	540.202	383.75	647.621	651.169			222.695	170.504	135.563	226.123
IL-6	665.56	601.422	686.595	719.871
	647.629	631.595	673.147	755.388		G. ROS	pcDNA3.1+CPB2	pc-PSME3+CPB2	si-NC+CPB2	si-PSME3+CPB2
	684.009	622.974	657.112	775.56			3.004	2.667	2.5	3.618
	652.112	566.422	673.836	739.181			3.217	2.299	3.214	3.833
IL-8	48.9865	36.0586	47.9955	71.9595			2.926	2.457	3.169	3.933
	46.7643	39.3919	46.7042	53.1607
	43.476	31.8844	48.491	56.0886
	41.0285	32.47	43.8964	62.4249
Figure 6
A. cell viability	pcDNA3.1+CPB2	pc-PSME3+CPB2	si-NC+CPB2	si-PSME3+CPB2		C. EdU	pcDNA3.1+CPB2	pc-PSME3+CPB2	si-NC+CPB2	si-PSME3+CPB2
	0.6428	0.7833	0.6928	0.3877			38.8889	62.1622	45.5026	30.5455
	0.6323	0.795	0.674	0.3775			38.7234	53.4066	44.2254	34.2756
	0.5852	0.8365	0.6739	0.4016			37.2807	59.6774	46.2766	31.8681
E. cell cycle	pcDNA3.1+CPB2	pc-PSME3+CPB2	si-NC+CPB2	si-PSME3+CPB2		F	pcDNA3.1+CPB2	pc-PSME3+CPB2	si-NC+CPB2	si-PSME3+CPB2
G1	64.9	56.47	61.78	67.12		CDK4	0.905425	1.45062	1.0693	0.627056
	65.51	55.96	62.52	67.98			1.12246	1.43065	0.93088	0.7457
	65.9	57.56	61.01	66.61			0.983957	1.35347	1.00463	0.614152
S	22.08	26.77	25.87	21.86		PCNA	0.993092	1.45397	1.08423	0.53465
	21.6	27.31	26.21	21.2			1.04247	1.7411	1.04006	0.530957
	22.56	26.21	25.31	22.31			0.965936	1.61328	0.886791	0.462225
G2	12.42	16.76	12.35	11.02		p21	0.99539	0.591862	0.963707	1.16932
	13.5	16.73	11.27	10.82			0.968171	0.759611	0.983957	1.53333
	11.54	16.23	13.68	11.08			1.03766	0.616996	1.05458	1.36289
Figure 7
A	mimic+CPB2	mimic+pcDNA3.1+CPB2	mimic+pc-PSME3+CPB2			B. LDH	mimic+CPB2	mimic+pcDNA3.1+CPB2	mimic+pc-PSME3+CPB2
IL-1β	755.726	706.532	568.468				352.602	286.379	271.318
	762.016	765.403	616.048				323.034	328.882	264.452
	709.113	691.855	537.5				337.32	345.072	261.13
IL-6	700.509	711.806	642.361
	679.583	689.954	634.398			C. ROS	mimic+CPB2	mimic+pcDNA3.1+CPB2	mimic+pc-PSME3+CPB2
	688.287	787.176	656.62				4.004	3.667	2.5
IL-8	54.021	60.267	46.4806				3.417	3.999	2.214
	57.8398	59.3608	42.3706				3.926	3.757	3.169
	58.6327	62.9369	45.623
D. cell viability	mimic+CPB2	mimic+pcDNA3.1+CPB2	mimic+pc-PSME3+CPB2			H. cell cycle	mimic+CPB2	mimic+pcDNA3.1+CPB2	mimic+pc-PSME3+CPB2
	0.4276	0.3819	0.4739			G1	64.97	65.57	58.81
	0.3211	0.3402	0.4422				63.05	65	58.39
	0.3648	0.323	0.4452				66.4	65.23	58.12
						S	25.47	25.27	27.14
F. EdU	mimic+CPB2	mimic+pcDNA3.1+CPB2	mimic+pc-PSME3+CPB2				24.25	25.34	28
	31.893	29.1878	33.9523				26.6	25.1	27.56
	29.3033	27.9006	36.234			G2	9.56	9.15	14.05
	29.4589	31.4578	33.8235				9.24	9.15	13.95
							9.85	9.17	14.35
I	mimic+CPB2	mimic+pcDNA3.1+CPB2	mimic+pc-PSME3+CPB2
CDK4	0.935191	1.22547	1.29534
	1.11987	0.854607	1.42734
	0.954842	0.954842	1.44727
PCNA	1.02574	0.963707	1.30737
	1.01866	0.862542	1.30737
	0.95705	1.10701	1.62076
p21	1.04006	1.15402	0.653685
	0.943874	0.80478	0.725309
	1.01866	1.00463	0.690956
